# Supplementary material for: Multimodal PCSC Sensors for Real-Time Temperature and Force Detection Using LRTNet
Source: Sensors (Basel). 2026 Jun 2;26(11):3506. doi: 10.3390/s26113506 (PMC13259030; doi:10.3390/s26113506)
Supplement: Supplementary file 1 [file sensors-26-03506-s001.zip]

Archive with 1 entries (1 files):
- manuscript-supplementary.mp4
